# Supplementary material for: Immunological and inflammatory profiles in mild and severe cases of COVID-19
Source: Nat Commun. 2020 Jul 8;11:3410. doi: 10.1038/s41467-020-17240-2 (PMC7343781; doi:10.1038/s41467-020-17240-2)
Supplement: Supplementary file 4 — Source Data [file 41467_2020_17240_MOESM4_ESM.xlsx]

## Sheet: Fig1A
CD3+ T cell count			CD4+T cell count			CD8+T cell count			B cell count			NK cell count
Mild	Severe		Mild	Severe		Mild	Severe		Mild	Severe		Mild	Severe
906	1031		435	671		477	337		136.71	178.02		161.571	68.4694
931	1072		520	511		366	508		226.67	454.22		133.333	189.259
722	186		363	65		344	116		306.28	50.23		102.094	56.1364
497	472		311	191		197	266		77.75	200.1		194.375	209.19
740	603		324	323		401	230		134.07	191.78		212.276	201.875
1863	456		1238	231		539	200		302.62	184.8		495.2	92.4
1994	222		1012	80		790	129		398.67	136		736	416
665	452		246	330		382	105		35.14	116.47		149.357	71.1765
632	257		300	176		275	71		77.42	44		174.194	55
1924			1210			642			547.38			288.095
359			259			88			185			177.6
1340			641			627			82.18			180.795
964			455			465			166.83			257.833
1237			638			563			137.95			275.892
697			227			410			157.15			838.154
712			502			195			265.76			413.412
296			203			76			71.32			192.027
1178			747			374			113.67			308.543

## Sheet: Fig1B
CD3 frequency			CD4 frequency			CD8 frequency			B cell frequency			NK cell frequency
Mild	Severe		Mild	Severe		Mild	Severe		Mild	Severe		Mild	Severe
75	78		35	49		39	28		11	13		13	5
71	64		39	27		28	35		17	24		10	10
64	63		32	22		30	39		27	17		9	19
65	55		40	21		25	34		10	22		25	23
68	60		29	32		36	24		12	19		19	20
70	63		45	30		21	30		11	24		18	12
62	28		33	10		23	15		13	17		24	52
77	70		28	51		46	17		4	18		17	11
73	73		31	48		34	22		8	12		18	15
70			42			25			19			10
49			35			11			25			24
82			39			38			5			11
71			30			37			11			17
75			37			34			8			16
42			13			27			9			48
51			34			13			18			28
51			37			14			13			35
72			46			24			7			19

## Sheet: Fig2B
CD38+CD8				HLA-DR+CD8				CD38+HLA-DR+CD8
Mild	Severe	HC		Mild	Severe	HC		Mild	Severe	HC
31.5	36.9	19.77		38.9	34.8	17.97		14.7	24.6	4.57
33.73	49.18	17.49		22.43	52.63	57.06		9.73	43.5	9.86
26.1	63.4	10.49		22.9	57.8	31.69		11.2	47.2	3.89
35.3	62.2	15.9		32	50.79	28		20.2	42.8	4.5
30.4	62.9	24.02		24.8	45.41	24.72		12.5	36.6	6.62
66.8	73	24.67		55.21	53.52	24.57		52.9	47.1	6.77
52.63	50.3			52.37	40.6			44.9	27.3
41.5	88.7			25.18	43.93			15.8	41.5
60.4	56.2			39.7	48.8			27	42.8
73.4	55			50.99	34.39			45.4	29.3
41.69	44			22.09	34.7			7.09	20.2
35.43	49.4			8.33	68.2			4.23	39.1
62.4				16.65				13.8
49.4				46				30.6
49.4				26.3				18.5
49.8				31				20
83.1				59.07				50.4
75.3				48.3				38.8
65.7				44.3				32.2
79.3				40.91				33.3
76.33				14.2				6.13
46.8				36				19.6
63.4				55.6				43.4
66.2				31.7				25.1
55.7				63.7				38.3
79				58.6				48.2
75				32.68				29.7
66.8				50.8				40
52.3				16.21				11.1

## Sheet: Fig2C
CD38+CD4				HLA-DR+CD4				CD38+HLA-DR+CD4
Mild	Severe	HC		Mild	Severe	HC		Mild	Severe	HC
31.21	43.82	47.46		25.41	5.41	13.16		7.31	2.32	3.26
45.52	34.93	37.73		12.34	8.68	20.23		4.82	4.53	3.33
25.09	59.96	43.28		6.08	6.41	8.64		1.79	3.16	1.88
44.54	43.49	39.18		6.35	13.16	13.48		1.64	6.39	2.88
49.14	57.69	50.62		8.16	7.91	9.05		2.14	3.99	2.12
41.52	67.5	51.52		10.31	8.43	8.82		6.72	4.2	2.12
36.33	60.3			6.68	20.15			2.53	15.1
34.85	74.5			12.43	26.71			5.35	22.5
52.16	65.9			8.9	10.32			3.86	6.8
54.64	52.1			14.83	16.11			7.34	10.9
45.92	42.18			10.79	8.61			2.52	3.18
44.42	56.32			8.18	13.02			2.62	5.32
50.94				10.19				3.74
45.53				14.56				5.83
40.24				9.14				3.24
47.16				11.1				3.66
72.3				27.18				21.2
63.5				22.23				12.9
26.71				17.23				7.81
70.2				27.57				19.6
70.47				12.88				5.27
60.39				10.18				5.48
53.6				24.35				5.69
63.93				12.36				17.8
56.9				23.3				8.23
80.1				26.95				21.5
80.44				7.41				5.84
68.77				9.83				5.27
69.46				5.15				2.76

## Sheet: Fig3B
PD-1+CD8				PD-1+CD4
Mild	Severe	HC		Mild	Severe	HC
24.8	30.6	18.6		52.1	14.7	29.6
21.4	57.2	19.6		24	20.4	40.2
27.7	50.5	40.8		30.1	20.7	24.2
34.1	31.7	32.8		22.6	29.1	29.3
18.8	25.5	19.5		23.1	19.1	20.5
41.9	25.9	20.5		24.6	20.9	23.4
49.4	33.2			25.5	48.2
19.1	51.3			30.2	52.2
31.5	30.8			35.1	17.7
30	38.3			26.8	30.1
20.8	40.5			24.9	30.7
33.2	42			40.6	31.7
25.4				36.8
30.4				29.1
18.3				38.6
12.5				25.4
21.6				43.3
15				32.6
15.1				55.3
19.1				35.1
18.3				26.8
49.1				38.7
16.8				38.4
27.8				34.8
20.2				45.2
26.7				39.5
38.6				16.8
20.4				19.7
20				21.3

## Sheet: Fig3D
Tim-3+CD8				Tim-3+CD4
HC	Mild	Severe		HC	Mild	Severe
5.29	11.7	13.9		3.07	3.8	1.4
6.23	9.88	20		2.74	2.3	5.55
5.63	3.75	33		1.65	3.18	23.4
6.9	12.3	10.1		1.62	2.23	3.52
10.7	15.4	14.4		2.78	4.96	8.47
8.69	23.5	5.74		2.05	5.12	1.79
	14.9	21			2.08	15.2
	4.52	51.1			0.96	20.1
	6.87	22.4			4.17	6.77
	13.9				5.81
	10.7				6.53
	12.4				6.9
	26.1				6.13
	7.99				4.9
	11.7				4.16
	7.49				4.92
	4.84				1.26
	13				5.84
	6.82				4.91
	7.01				3.8
	2.89				0.68
	6.94				2.32
	7.17				3.69
	5.88				3.28
	7.44				4.02
	16.1				3.95

## Sheet: Fig4B
	HC
GB+GNLY+PERFORIN+	0.6103	2.22488	0.87191	2.55201	2.35125	2.60764
GB+GNLY+PERFORIN-	9.452	43.5112	17.784	11.2052	17.7925	17.7086
GB+GNLY-PERFORIN+	0.1377	0.033976	0.009386	0.39064	0.3575	0.3753
GB-GNLY+PERFORIN+	0.004812	0.014892	0.024321	0.012461	0.004847	0.005148
GB+GNLY-PERFORIN-	6.8	9.042	6.0515	11.5393	6.985	7.1168
GB-GNLY+PERFORIN-	2.95816	7.665	7.25208	2.48487	4.22902	4.2126
GB-GNLY-PERFORIN+	0.010712	0.005694	0.018425	0.04398	0.020104	0.020706
GB-GNLY-PERFORIN-	79.4336	36.135	66.4037	70.7345	67.5638	67.1874
	Mild
GB+GNLY+PERFORIN+	11.8992	3.9732	10.0977	7.32	1.0731	3.21402	2.0646	3.443	24.7079	3.504	7.6486	8.216	6.5207	26.4799	22.4436	42.069	45.602	22.7136	8.928	1.39731
GB+GNLY+PERFORIN-	20.3814	18.7572	18.0093	19.398	11.088	16.8521	13.671	21.6596	16.9726	5.548	11.356	15.9896	2.60828	6.27647	7.291	7.7316	13.0615	42.224	14.496	1.4946
GB+GNLY-PERFORIN+	0.99294	0.42504	0.36435	1.16022	0.1617	2.14659	2.26455	0.35056	10.5891	2.88204	4.3754	1.36828	11.8167	13.6735	9.9538	9.2476	6.09285	1.53608	1.0368	3.5109
GB-GNLY+PERFORIN+	0.012243	0.001854	0.0963	0.006919	0.02346	0.003829	0.017578	0.038589	0.05616	0.19604	0.2612	0.37856	1.19756	0.243	0.09334	0.04935	0.2256	0.03738	0	0.016188
GB+GNLY-PERFORIN-	6.9546	7.6692	6.2113	8.7108	8.673	16.8912	28.5045	5.8531	22.7553	17.2572	10.02	6.004	12.1477	20.2768	23.7116	16.7518	10.721	6.36272	7.52	7.6986
GB-GNLY+PERFORIN-	1.45167	1.17648	6.9978	0.41514	4.95006	2.2575	3.80512	6.35026	0.42336	2.3322	2.05042	2.88652	7.238	1.49364	1.52575	0.8789	4.488	1.62336	2.9788	1.84032
GB-GNLY-PERFORIN+	0.02915	0.046512	0.0963	0.11951	0.032062	0.024682	0.06204	0.09478	0.5076	0.5746	0.95991	0.6422	1.38838	1.52604	0.33387	0.31725	0.2256	0.05607	0	0.016188
GB-GNLY-PERFORIN-	56.7842	67.1688	57.0096	62.3339	73.1952	57.9124	47.8225	61.2008	20.6064	64.4904	62.035	63.6792	55.9958	29.1276	33.9614	22.2545	19.08	24.9912	64.7212	83.3256
	Severe
GB+GNLY+PERFORIN+	11.739	12.9096	13.046	23.001	23.7406	47.2626	11.6509	21.6448	13.83
GB+GNLY+PERFORIN-	6.3511	18.4842	39.2566	24.6041	29.6956	32.3554	23.479	2.93056	2.43408
GB+GNLY-PERFORIN+	2.99796	5.0856	0.48626	2.6486	4.51786	0.48279	1.33786	14.6528	8.8051
GB-GNLY+PERFORIN+	0.1104	0.030439	0	0.15576	0	0.16241	0	0.2212	0
GB+GNLY-PERFORIN-	9.03	12.4206	6.523	19.4463	21.438	4.59921	7.8411	21.5232	21.0216
GB-GNLY+PERFORIN-	1.6767	0.91317	0.91245	1.21176	0.96915	6.8093	0.48594	0.41712	0.4429
GB-GNLY-PERFORIN+	0.2829	0.06986	0.0395	0.30624	0.006045	0.013559	0.32214	4.5504	0.14935
GB-GNLY-PERFORIN-	66.93	48.902	38.552	24.7368	18.525	7.9119	53.781	26.4176	50.9335

## Sheet: Supp.Fig2A
DR+38+CD8						HLA-DR+CD8
Time after disease onset	mild	Severe			Time after disease onset	mild	Severe
4	14.7				4	38.9
3	9.73				3	22.43
2	11.2				2	22.9
4	20.2				4	32
4	12.5				4	24.8
9	52.9				9	55.21
4	44.9				4	52.37
5	15.8				5	25.18
4	27				4	39.7
2	45.4				2	50.99
4	7.09				4	22.09
2	4.23				2	8.33
4	13.8				4	16.65
4	30.6				4	46
2	18.5				2	26.3
2	20				2	31
9	50.4				9	59.07
3	38.8				3	48.3
3	32.2				3	44.3
3	33.3				3	40.91
1	6.13				1	14.2
6	19.6				6	36
7	43.4				7	55.6
7	25.1				7	31.7
6	38.3				6	63.7
6	48.2				6	58.6
4	29.7				4	32.68
3	40				3	50.8
7	11.1				7	16.21
10		24.6			10		34.8
11		43.5			11		52.63
8		47.2			8		57.8
3		42.8			3		50.79
5		36.6			5		45.41
4		47.1			4		53.52
7		27.3			7		40.6
6		41.5			6		43.93
11		42.8			11		48.8
10		29.3			10		34.39
2		20.2			2		34.7
9		39.1			9		68.2

## Sheet: Supp.Fig2B
HLA-DR+CD38+CD8 T cell count				HLA-DR+CD38+CD4 T cell count
Mild	Severe			Mild	Severe
70.119	82.902			31.7985	15.5672
35.6118	220.98			25.064	23.1483
38.528	54.752			6.4977	2.054
39.794	72.618			5.1004	28.841
50.125	95.45			6.9336	72.675
271.656	85.6			262.456	15.708
306.52	37.797			130.548	8.72
123.004	21.21			19.2126	10.494
91.575	27.761			58.8	9.3632
39.3546				63.767
17.248				14.1932
272.118				36.4729
116.715				80.99
215.629				52.5074
197.62				48.805
57.915				29.3168
30.4				10.6981
41.514				20.6172

## Sheet: Supp.Fig2C
PD-1+CD8				PD-1+CD4
Time after disease onset	Mild	Severe		Time after disease onset	Mild	Severe
4	24.8			4	52.1
3	22			3	27.5
2	27.7			2	30.1
4	34.1			4	22.6
4	18.8			4	23.1
9	41.9			9	24.6
4	49.4			4	25.5
5	19.1			5	30.2
4	31.5			4	35.1
2	30			2	26.8
4	20.8			4	24.9
2	33.2			2	40.6
4	25.4			4	36.8
4	30.4			4	29.1
2	18.3			2	38.6
2	12.5			2	25.4
9	21.6			9	43.3
3	15			3	32.6
3	15.1			3	55.3
3	19.1			3	35.1
1	18.3			1	26.8
6	49.1			6	38.7
7	16.8			7	38.4
7	27.8			7	34.8
6	20.2			6	45.2
6	26.7			6	39.5
4	38.6			4	16.8
3	20.4			3	19.7
7	20			7	21.3
10		30.6		10		14.7
11		55.5		11		23.2
8		50.5		8		20.7
3		31.7		3		29.1
5		25.5		5		19.1
4		25.9		4		20.9
7		33.2		7		48.2
6		51.3		6		52.2
11		30.8		11		17.7
10		38.3		10		30.1
2		40.5		2		30.7
9		42		9		31.7

[truncated: 8 more sheets: Supp.Fig2D, Supp.Fig2E, Supp.Fig3A, Supp.Fig3B, Supp.Fig3C, Supp.Fig3D, Supp.Fig 4, Supp.Fig5B]
